# Supplementary material for: Humic Acid Therapy Mitigates Estrogen Deficiency-Induced Alveolar Bone Loss and Modulates the RANKL/OPG Balance
Source: Biomedicines. 2026 May 30;14(6):1244. doi: 10.3390/biomedicines14061244 (PMC13296437; doi:10.3390/biomedicines14061244)
Supplement: Supplementary file 1 [file biomedicines-14-01244-s001.zip]

Archive with 1 entries (1 files):
- biomedicines-4320644-supplementary.pdf
